# Supplementary material for: Effect of A22 on the Conformation of Bacterial Actin MreB
Source: Int J Mol Sci. 2019 Mar 15;20(6):1304. doi: 10.3390/ijms20061304 (PMC6471442; doi:10.3390/ijms20061304)
Supplement: Supplementary file 1 [file ijms-20-01304-s001.zip]

Archive with 4 entries (4 files):
- Figure S1.tif
- Figure S2.tif
- Supplementary material.docx
- Video S1.mp4
